# Supplementary material for: Assessing the impact of Djdi on the growth, nutrient uptake, and secondary metabolite production in Eruca vesicaria (L.) Cav
Source: BMC Plant Biol. 2026 May 23;26:912. doi: 10.1186/s12870-026-08864-5 (PMC13198057; doi:10.1186/s12870-026-08864-5)
Supplement: Supplementary file 1 — Supplementary Material 1. [file 12870_2026_8864_MOESM1_ESM.xlsx]

## Sheet: seedling length
											treat		length
											control		9
		control	Fe	1:1 Fe	1:2 Fe	1:3 Fe					control		9.2
		9	6	10.5	12	12.9					control		9.8
		9.2	6.3	11.2	11.5	13.1					Fe		6
		9.8	7.5	10.2	11.5	13.5					Fe		6.3
	Mean	9.33333	6.6	10.6333	11.6667	13.1667					Fe		7.5
	Standard Error	0.24037	0.458258	0.296273	0.166667	0.176383					1:1 Fe	1 Djdj : 1 CS	10.5
											1:1 Fe		11.2
											1:1 Fe		10.2
											1:2 Fe		12
											1:2 Fe		11.5
											1:2 Fe		11.5
											1:3 Fe		12.9
											1:3 Fe		13.1
											1:3 Fe		13.5

## Sheet: ANOVA_HID
	treat-1:1 Fe	10.6333
	treat-1:2 Fe	11.6667
	treat-1:3 Fe	13.1667
	treat-Fe	6.6
	treat-control	9.33333

## Sheet: ANOVA1_HID
	treat-1:1 Fe	0.213333
	treat-1:2 Fe	0.271667
	treat-1:3 Fe	0.306667
	treat-Fe	0.161667
	treat-control	0.214333

## Sheet: ANOVA
	XLSTAT 2014.5.03 - ANOVA - on 31/03/2024 at 10:44:17 م
	Y / Quantitative: Workbook = eruca esraa.xlsx / Sheet = seedling length / Range = 'seedling length'!$M$3:$M$18 / 15 rows and 1 column
	X / Qualitative: Workbook = eruca esraa.xlsx / Sheet = seedling length / Range = 'seedling length'!$L$3:$L$18 / 15 rows and 1 column
	Constraints: an=0
	Confidence interval (%): 95
	Tolerance: 0.0001
	Use least squares means: Yes
	Summary statistics:
	Variable	Observations	Obs. with missing data	Obs. without missing data	Minimum	Maximum	Mean	Std. deviation
	length	15	0	15	6	13.5	10.28	2.34435
	Variable	Categories	Frequencies	%
	treat	1:1 Fe	3	20
		1:2 Fe	3	20
		1:3 Fe	3	20
		Fe	3	20
		control	3	20
	Correlation matrix:
	Variables	treat-1:1 Fe	treat-1:2 Fe	treat-1:3 Fe	treat-Fe	treat-control	length
	treat-1:1 Fe	1	-0.25	-0.25	-0.25	-0.25	0.0780033
	treat-1:2 Fe	-0.25	1	-0.25	-0.25	-0.25	0.306126
	treat-1:3 Fe	-0.25	-0.25	1	-0.25	-0.25	0.637272
	treat-Fe	-0.25	-0.25	-0.25	1	-0.25	-0.812412
	treat-control	-0.25	-0.25	-0.25	-0.25	1	-0.20899
	length	0.0780033	0.306126	0.637272	-0.812412	-0.20899	1
	Multicolinearity statistics:
	Statistic	treat-1:1 Fe	treat-1:2 Fe	treat-1:3 Fe	treat-Fe	treat-control
	Tolerance	0	0	0	0	0
	VIF	0	0	0	0	0
	Regression of variable length:
	Goodness of fit statistics:
	Observations	15
	Sum of weights	15
	DF	10
	R²	0.967682
	Adjusted R²	0.954755
	MSE	0.248667
	RMSE	0.498665
	DW	2.68365
	Analysis of variance:
	Source	DF	Sum of squares	Mean squares	F	Pr > F
	Model	4	74.4573	18.6143	74.8566	< 0.0001
	Error	10	2.48667	0.248667
	Corrected Total	14	76.944
	Computed against model Y=Mean(Y)
	Model parameters:
	Source	Value	Standard error	t	Pr > |t|	Lower bound (95%)	Upper bound (95%)
	Intercept	9.33333	0.287904	32.4182	< 0.0001	8.69184	9.97482
	treat-1:1 Fe	1.3	0.407158	3.19286	0.00960736	0.392795	2.2072
	treat-1:2 Fe	2.33333	0.407158	5.73078	0.000190105	1.42613	3.24054
	treat-1:3 Fe	3.83333	0.407158	9.41485	< 0.0001	2.92613	4.74054
	treat-Fe	-2.73333	0.407158	-6.7132	< 0.0001	-3.64054	-1.82613
	treat-control	0	0
	Equation of the model:
	length = 9.33333+1.30000*treat-1:1 Fe+2.33333*treat-1:2 Fe+3.83333*treat-1:3 Fe-2.73333*treat-Fe
	Standardized coefficients:
	Source	Value	Standard error	t	Pr > |t|	Lower bound (95%)	Upper bound (95%)
	treat-1:1 Fe	0.229595	0.0719087	3.19286	0.00960736	0.069372	0.389817
	treat-1:2 Fe	0.412093	0.0719087	5.73078	0.000190105	0.25187	0.572315
	treat-1:3 Fe	0.67701	0.0719087	9.41485	< 0.0001	0.516787	0.837232
	treat-Fe	-0.482737	0.0719087	-6.7132	< 0.0001	-0.64296	-0.322515
	treat-control	0	0
	Predictions and residuals:
	Observation	Weight	length	Pred(length)	Residual	Std. residual	Studentized residuals	Std. dev. on pred. (Mean)	Lower bound 95% (Mean)	Upper bound 95% (Mean)	Std. dev. on pred. (Observation)	Lower bound 95% (Observation)	Upper bound 95% (Observation)
	Obs1	1	9	9.33333	-0.333333	-0.668452	-0.818683	0.287904	8.69184	9.97482	0.575809	8.05035	10.6163
	Obs2	1	9.2	9.33333	-0.133333	-0.267381	-0.327473	0.287904	8.69184	9.97482	0.575809	8.05035	10.6163
	Obs3	1	9.8	9.33333	0.466667	0.935832	1.14616	0.287904	8.69184	9.97482	0.575809	8.05035	10.6163
	Obs4	1	6	6.6	-0.6	-1.20321	-1.47363	0.287904	5.95851	7.24149	0.575809	5.31702	7.88298
	Obs5	1	6.3	6.6	-0.3	-0.601606	-0.736814	0.287904	5.95851	7.24149	0.575809	5.31702	7.88298
	Obs6	1	7.5	6.6	0.9	1.80482	2.21044	0.287904	5.95851	7.24149	0.575809	5.31702	7.88298
	Obs7	1	10.5	10.6333	-0.133333	-0.267381	-0.327473	0.287904	9.99184	11.2748	0.575809	9.35035	11.9163
	Obs8	1	11.2	10.6333	0.566667	1.13637	1.39176	0.287904	9.99184	11.2748	0.575809	9.35035	11.9163
	Obs9	1	10.2	10.6333	-0.433333	-0.868987	-1.06429	0.287904	9.99184	11.2748	0.575809	9.35035	11.9163
	Obs10	1	12	11.6667	0.333333	0.668452	0.818683	0.287904	11.0252	12.3082	0.575809	10.3837	12.9496
	Obs11	1	11.5	11.6667	-0.166667	-0.334226	-0.409341	0.287904	11.0252	12.3082	0.575809	10.3837	12.9496
	Obs12	1	11.5	11.6667	-0.166667	-0.334226	-0.409341	0.287904	11.0252	12.3082	0.575809	10.3837	12.9496
	Obs13	1	12.9	13.1667	-0.266667	-0.534761	-0.654946	0.287904	12.5252	13.8082	0.575809	11.8837	14.4496
	Obs14	1	13.1	13.1667	-0.0666667	-0.13369	-0.163737	0.287904	12.5252	13.8082	0.575809	11.8837	14.4496
	Obs15	1	13.5	13.1667	0.333333	0.668452	0.818683	0.287904	12.5252	13.8082	0.575809	11.8837	14.4496
	Means charts:
	treat / Tukey (HSD) / Analysis of the differences between the categories with a confidence interval of 95%:
	Contrast	Difference	Standardized difference	Critical value	Pr > Diff	Significant
	1:3 Fe vs Fe	6.56667	16.128	3.29116	< 0.0001	Yes
	1:3 Fe vs control	3.83333	9.41485	3.29116	< 0.0001	Yes
	1:3 Fe vs 1:1 Fe	2.53333	6.22199	3.29116	0.000732304	Yes
	1:3 Fe vs 1:2 Fe	1.5	3.68407	3.29116	0.0271783	Yes
	1:2 Fe vs Fe	5.06667	12.444	3.29116	< 0.0001	Yes
	1:2 Fe vs control	2.33333	5.73078	3.29116	0.00138692	Yes
	1:2 Fe vs 1:1 Fe	1.03333	2.53792	3.29116	0.15745	No
	1:1 Fe vs Fe	4.03333	9.90606	3.29116	< 0.0001	Yes
	1:1 Fe vs control	1.3	3.19286	3.29116	0.0582325	No
	control vs Fe	2.73333	6.7132	3.29116	0.000399528	Yes
	Tukey's d critical value:			4.65441
	Category	LS means	Groups
	1:3 Fe	13.1667	A
	1:2 Fe	11.6667		B
	1:1 Fe	10.6333		B	C
	control	9.33333			C
	Fe	6.6				D
	treat / Duncan / Analysis of the differences between the categories with a confidence interval of 95%:
	Contrast	Difference	Standardized difference	Critical value	Pr > Diff	alpha (Modified)	Significant
	1:3 Fe vs Fe	6.56667	16.128	2.42517	< 0.0001	0.185494	Yes
	1:3 Fe vs control	3.83333	9.41485	2.38742	< 0.0001	0.142625	Yes
	1:3 Fe vs 1:1 Fe	2.53333	6.22199	2.32843	0.000271204	0.0975	Yes
	1:3 Fe vs 1:2 Fe	1.5	3.68407	2.22814	0.00422557	0.05	Yes
	1:2 Fe vs Fe	5.06667	12.444	2.38742	< 0.0001	0.142625	Yes
	1:2 Fe vs control	2.33333	5.73078	2.32843	0.000512795	0.0975	Yes
	1:2 Fe vs 1:1 Fe	1.03333	2.53792	2.22814	0.0294752	0.05	Yes
	1:1 Fe vs Fe	4.03333	9.90606	2.32843	< 0.0001	0.0975	Yes
	1:1 Fe vs control	1.3	3.19286	2.22814	0.00961471	0.05	Yes
	control vs Fe	2.73333	6.7132	2.22814	< 0.0001	0.05	Yes
	Category	LS means	Groups
	1:3 Fe	13.1667	A
	1:2 Fe	11.6667		B
	1:1 Fe	10.6333			C
	control	9.33333				D
	Fe	6.6					E
	treat / Dunnett (two sided) / Analysis of the differences between the control category control and the other categories with a confidence interval of 95%:
	Category	Difference	Standardized difference	Critical value	Critical difference	Pr > Diff	Significant
	control vs 1:3 Fe	-3.83333	-9.41485	2.89055	1.17691	1.87085e-05	Yes
	control vs 1:2 Fe	-2.33333	-5.73078	2.89055	1.17691	0.000660409	Yes
	control vs 1:1 Fe	-1.3	-3.19286	2.89055	1.17691	0.0305046	Yes
	control vs Fe	2.73333	6.7132	2.89055	1.17691	0.000191022	Yes

## Sheet: fresh
											treat	fresh
		control	Fe	1:1 Fe	1:2 Fe	1:3 Fe					control	0.2
		0.2	0.175	0.19	0.285	0.31					control	0.243
		0.243	0.125	0.23	0.26	0.29					control	0.2
		0.2	0.185	0.22	0.27	0.32					Fe	0.175
	Mean	0.214333	0.161667	0.213333	0.271667	0.306667					Fe	0.125
	Standard Error	0.0143333	0.0185592	0.0120185	0.00726483	0.00881917					Fe	0.185
											1:1 Fe	0.19
											1:1 Fe	0.23
											1:1 Fe	0.22
											1:2 Fe	0.285
											1:2 Fe	0.26
											1:2 Fe	0.27
											1:3 Fe	0.31
											1:3 Fe	0.29
											1:3 Fe	0.32

## Sheet: ANOVA2_HID
	treat-1:1 Fe	0.02
	treat-1:2 Fe	0.025
	treat-1:3 Fe	0.029
	treat-Fe	0.008
	treat-control	0.0183333

## Sheet: ANOVA1
	XLSTAT 2014.5.03 - ANOVA - on 31/03/2024 at 10:44:46 م
	Y / Quantitative: Workbook = eruca esraa.xlsx / Sheet = fresh / Range = fresh!$M$4:$M$19 / 15 rows and 1 column
	X / Qualitative: Workbook = eruca esraa.xlsx / Sheet = seedling length / Range = 'seedling length'!$L$3:$L$18 / 15 rows and 1 column
	Constraints: an=0
	Confidence interval (%): 95
	Tolerance: 0.0001
	Use least squares means: Yes
	Summary statistics:
	Variable	Observations	Obs. with missing data	Obs. without missing data	Minimum	Maximum	Mean	Std. deviation
	fresh	15	0	15	0.125	0.32	0.233533	0.0555375
	Variable	Categories	Frequencies	%
	treat	1:1 Fe	3	20
		1:2 Fe	3	20
		1:3 Fe	3	20
		Fe	3	20
		control	3	20
	Correlation matrix:
	Variables	treat-1:1 Fe	treat-1:2 Fe	treat-1:3 Fe	treat-Fe	treat-control	fresh
	treat-1:1 Fe	1	-0.25	-0.25	-0.25	-0.25	-0.188242
	treat-1:2 Fe	-0.25	1	-0.25	-0.25	-0.25	0.355361
	treat-1:3 Fe	-0.25	-0.25	1	-0.25	-0.25	0.681524
	treat-Fe	-0.25	-0.25	-0.25	1	-0.25	-0.66972
	treat-control	-0.25	-0.25	-0.25	-0.25	1	-0.178923
	fresh	-0.188242	0.355361	0.681524	-0.66972	-0.178923	1
	Multicolinearity statistics:
	Statistic	treat-1:1 Fe	treat-1:2 Fe	treat-1:3 Fe	treat-Fe	treat-control
	Tolerance	0	0	0	0	0
	VIF	0	0	0	0	0
	Regression of variable fresh:
	Goodness of fit statistics:
	Observations	15
	Sum of weights	15
	DF	10
	R²	0.885384
	Adjusted R²	0.839537
	MSE	0.000494933
	RMSE	0.0222471
	DW	3.34099
	Analysis of variance:
	Source	DF	Sum of squares	Mean squares	F	Pr > F
	Model	4	0.0382324	0.0095581	19.3119	0.000107346
	Error	10	0.00494933	0.000494933
	Corrected Total	14	0.0431817
	Computed against model Y=Mean(Y)
	Model parameters:
	Source	Value	Standard error	t	Pr > |t|	Lower bound (95%)	Upper bound (95%)
	Intercept	0.214333	0.0128444	16.687	< 0.0001	0.185714	0.242952
	treat-1:1 Fe	-0.001	0.0181647	-0.0550519	0.957181	-0.0414734	0.0394734
	treat-1:2 Fe	0.0573333	0.0181647	3.15631	0.0102227	0.0168599	0.0978068
	treat-1:3 Fe	0.0923333	0.0181647	5.08313	0.000475608	0.0518599	0.132807
	treat-Fe	-0.0526667	0.0181647	-2.8994	0.0158499	-0.0931401	-0.0121932
	treat-control	0	0
	Equation of the model:
	fresh = 0.21433-0.00100*treat-1:1 Fe+0.05733*treat-1:2 Fe+0.09233*treat-1:3 Fe-0.05267*treat-Fe
	Standardized coefficients:
	Source	Value	Standard error	t	Pr > |t|	Lower bound (95%)	Upper bound (95%)
	treat-1:1 Fe	-0.00745514	0.13542	-0.0550519	0.957181	-0.30919	0.29428
	treat-1:2 Fe	0.427428	0.13542	3.15631	0.0102227	0.125693	0.729163
	treat-1:3 Fe	0.688358	0.13542	5.08313	0.000475608	0.386623	0.990092
	treat-Fe	-0.392637	0.13542	-2.8994	0.0158499	-0.694372	-0.0909023
	treat-control	0	0
	Predictions and residuals:
	Observation	Weight	fresh	Pred(fresh)	Residual	Std. residual	Studentized residuals	Std. dev. on pred. (Mean)	Lower bound 95% (Mean)	Upper bound 95% (Mean)	Std. dev. on pred. (Observation)	Lower bound 95% (Observation)	Upper bound 95% (Observation)
	Obs1	1	0.2	0.214333	-0.0143333	-0.644279	-0.789077	0.0128444	0.185714	0.242952	0.0256887	0.157095	0.271571
	Obs2	1	0.243	0.214333	0.0286667	1.28856	1.57815	0.0128444	0.185714	0.242952	0.0256887	0.157095	0.271571
	Obs3	1	0.2	0.214333	-0.0143333	-0.644279	-0.789077	0.0128444	0.185714	0.242952	0.0256887	0.157095	0.271571
	Obs4	1	0.175	0.161667	0.0133333	0.599329	0.734025	0.0128444	0.133048	0.190286	0.0256887	0.104429	0.218905
	Obs5	1	0.125	0.161667	-0.0366667	-1.64816	-2.01857	0.0128444	0.133048	0.190286	0.0256887	0.104429	0.218905
	Obs6	1	0.185	0.161667	0.0233333	1.04883	1.28454	0.0128444	0.133048	0.190286	0.0256887	0.104429	0.218905
	Obs7	1	0.19	0.213333	-0.0233333	-1.04883	-1.28454	0.0128444	0.184714	0.241952	0.0256887	0.156095	0.270571
	Obs8	1	0.23	0.213333	0.0166667	0.749161	0.917532	0.0128444	0.184714	0.241952	0.0256887	0.156095	0.270571
	Obs9	1	0.22	0.213333	0.00666667	0.299665	0.367013	0.0128444	0.184714	0.241952	0.0256887	0.156095	0.270571
	Obs10	1	0.285	0.271667	0.0133333	0.599329	0.734025	0.0128444	0.243048	0.300286	0.0256887	0.214429	0.328905
	Obs11	1	0.26	0.271667	-0.0116667	-0.524413	-0.642272	0.0128444	0.243048	0.300286	0.0256887	0.214429	0.328905
	Obs12	1	0.27	0.271667	-0.00166667	-0.0749161	-0.0917532	0.0128444	0.243048	0.300286	0.0256887	0.214429	0.328905
	Obs13	1	0.31	0.306667	0.00333333	0.149832	0.183506	0.0128444	0.278048	0.335286	0.0256887	0.249429	0.363905
	Obs14	1	0.29	0.306667	-0.0166667	-0.749161	-0.917532	0.0128444	0.278048	0.335286	0.0256887	0.249429	0.363905
	Obs15	1	0.32	0.306667	0.0133333	0.599329	0.734025	0.0128444	0.278048	0.335286	0.0256887	0.249429	0.363905
	Means charts:
	treat / Tukey (HSD) / Analysis of the differences between the categories with a confidence interval of 95%:
	Contrast	Difference	Standardized difference	Critical value	Pr > Diff	Significant
	1:3 Fe vs Fe	0.145	7.98252	3.29116	< 0.0001	Yes
	1:3 Fe vs 1:1 Fe	0.0933333	5.13818	3.29116	0.00312546	Yes
	1:3 Fe vs control	0.0923333	5.08313	3.29116	0.00337813	Yes
	1:3 Fe vs 1:2 Fe	0.035	1.92682	3.29116	0.363696	No
	1:2 Fe vs Fe	0.11	6.05571	3.29116	0.00090576	Yes
	1:2 Fe vs 1:1 Fe	0.0583333	3.21136	3.29116	0.056587	No
	1:2 Fe vs control	0.0573333	3.15631	3.29116	0.0616235	No
	control vs Fe	0.0526667	2.8994	3.29116	0.0915096	No
	control vs 1:1 Fe	0.001	0.0550519	3.29116	0.999998	No
	1:1 Fe vs Fe	0.0516667	2.84435	3.29116	0.0995218	No
	Tukey's d critical value:			4.65441
	Category	LS means	Groups
	1:3 Fe	0.306667	A
	1:2 Fe	0.271667	A	B
	control	0.214333		B	C
	1:1 Fe	0.213333		B	C
	Fe	0.161667			C
	treat / Duncan / Analysis of the differences between the categories with a confidence interval of 95%:
	Contrast	Difference	Standardized difference	Critical value	Pr > Diff	alpha (Modified)	Significant
	1:3 Fe vs Fe	0.145	7.98252	2.42517	< 0.0001	0.185494	Yes
	1:3 Fe vs 1:1 Fe	0.0933333	5.13818	2.38742	0.00207478	0.142625	Yes
	1:3 Fe vs control	0.0923333	5.08313	2.32843	0.00125964	0.0975	Yes
	1:3 Fe vs 1:2 Fe	0.035	1.92682	2.22814	0.0828762	0.05	No
	1:2 Fe vs Fe	0.11	6.05571	2.38742	0.000597905	0.142625	Yes
	1:2 Fe vs 1:1 Fe	0.0583333	3.21136	2.32843	0.0231205	0.0975	Yes
	1:2 Fe vs control	0.0573333	3.15631	2.22814	0.0102301	0.05	Yes
	control vs Fe	0.0526667	2.8994	2.32843	0.0385892	0.0975	Yes
	control vs 1:1 Fe	0.001	0.0550519	2.22814	0.957182	0.05	No
	1:1 Fe vs Fe	0.0516667	2.84435	2.22814	0.0174252	0.05	Yes
	Category	LS means	Groups
	1:3 Fe	0.306667	A
	1:2 Fe	0.271667	A
	control	0.214333		B
	1:1 Fe	0.213333		B
	Fe	0.161667			C
	treat / Dunnett (two sided) / Analysis of the differences between the control category control and the other categories with a confidence interval of 95%:
	Category	Difference	Standardized difference	Critical value	Critical difference	Pr > Diff	Significant
	control vs 1:3 Fe	-0.0923333	-5.08313	2.89055	0.0525058	0.00162384	Yes
	control vs 1:2 Fe	-0.0573333	-3.15631	2.89055	0.0525058	0.0323816	Yes
	control vs Fe	0.0526667	2.8994	2.89055	0.0525058	0.049282	Yes
	control vs 1:1 Fe	0.001	0.0550519	2.89055	0.0525058	0.999992	No

## Sheet: dry
											treat	dry
											control	0.02
		control	Fe	1:1 Fe	1:2 Fe	1:3 Fe					control	0.02
		0.02	0.01	0.017	0.025	0.028					control	0.015
		0.02	0.009	0.02	0.026	0.03					Fe	0.01
		0.015	0.005	0.023	0.024	0.029					Fe	0.009
	Mean	0.0183333	0.008	0.02	0.025	0.029					Fe	0.005
	Standard Error	0.00166667	0.00152753	0.00173205	0.00057735	0.00057735					1:1 Fe	0.017
											1:1 Fe	0.02
											1:1 Fe	0.023
											1:2 Fe	0.025
											1:2 Fe	0.026
											1:2 Fe	0.024
											1:3 Fe	0.028
											1:3 Fe	0.03
											1:3 Fe	0.029

## Sheet: ANOVA3_HID
	treat-1:1 Fe	157.917
	treat-1:2 Fe	174.024
	treat-1:3 Fe	192.658
	treat-Fe	120.648
	treat-control	155.074

## Sheet: ANOVA2
	XLSTAT 2014.5.03 - ANOVA - on 31/03/2024 at 10:45:19 م
	Y / Quantitative: Workbook = eruca esraa.xlsx / Sheet = dry / Range = dry!$M$4:$M$19 / 15 rows and 1 column
	X / Qualitative: Workbook = eruca esraa.xlsx / Sheet = seedling length / Range = 'seedling length'!$L$3:$L$18 / 15 rows and 1 column
	Constraints: an=0
	Confidence interval (%): 95
	Tolerance: 0.0001
	Use least squares means: Yes
	Summary statistics:
	Variable	Observations	Obs. with missing data	Obs. without missing data	Minimum	Maximum	Mean	Std. deviation
	dry	15	0	15	0.005	0.03	0.0200667	0.00761077
	Variable	Categories	Frequencies	%
	treat	1:1 Fe	3	20
		1:2 Fe	3	20
		1:3 Fe	3	20
		Fe	3	20
		control	3	20
	Correlation matrix:
	Variables	treat-1:1 Fe	treat-1:2 Fe	treat-1:3 Fe	treat-Fe	treat-control	dry
	treat-1:1 Fe	1	-0.25	-0.25	-0.25	-0.25	-0.00453348
	treat-1:2 Fe	-0.25	1	-0.25	-0.25	-0.25	0.335478
	treat-1:3 Fe	-0.25	-0.25	1	-0.25	-0.25	0.607486
	treat-Fe	-0.25	-0.25	-0.25	1	-0.25	-0.82056
	treat-control	-0.25	-0.25	-0.25	-0.25	1	-0.117871
	dry	-0.00453348	0.335478	0.607486	-0.82056	-0.117871	1
	Multicolinearity statistics:
	Statistic	treat-1:1 Fe	treat-1:2 Fe	treat-1:3 Fe	treat-Fe	treat-control
	Tolerance	0	0	0	0	0
	VIF	0	0	0	0	0
	Regression of variable dry:
	Goodness of fit statistics:
	Observations	15
	Sum of weights	15
	DF	10
	R²	0.935054
	Adjusted R²	0.909076
	MSE	5.26667e-06
	RMSE	0.00229492
	DW	2.04008
	Analysis of variance:
	Source	DF	Sum of squares	Mean squares	F	Pr > F
	Model	4	0.000758267	0.000189567	35.9937	< 0.0001
	Error	10	5.26667e-05	5.26667e-06
	Corrected Total	14	0.000810933
	Computed against model Y=Mean(Y)
	Model parameters:
	Source	Value	Standard error	t	Pr > |t|	Lower bound (95%)	Upper bound (95%)
	Intercept	0.0183333	0.00132497	13.8368	< 0.0001	0.0153811	0.0212856
	treat-1:1 Fe	0.00166667	0.0018738	0.88946	0.394649	-0.00250841	0.00584174
	treat-1:2 Fe	0.00666667	0.0018738	3.55784	0.00519991	0.00249159	0.0108417
	treat-1:3 Fe	0.0106667	0.0018738	5.69254	0.000200351	0.00649159	0.0148417
	treat-Fe	-0.0103333	0.0018738	-5.51465	0.000256467	-0.0145084	-0.00615826
	treat-control	0	0
	Equation of the model:
	dry = 0.01833+0.00167*treat-1:1 Fe+0.00667*treat-1:2 Fe+0.01067*treat-1:3 Fe-0.01033*treat-Fe
	Standardized coefficients:
	Source	Value	Standard error	t	Pr > |t|	Lower bound (95%)	Upper bound (95%)
	treat-1:1 Fe	0.0906696	0.101938	0.88946	0.394649	-0.136462	0.317801
	treat-1:2 Fe	0.362678	0.101938	3.55784	0.00519991	0.135547	0.58981
	treat-1:3 Fe	0.580286	0.101938	5.69254	0.000200351	0.353154	0.807417
	treat-Fe	-0.562152	0.101938	-5.51465	0.000256467	-0.789283	-0.33502
	treat-control	0	0
	Predictions and residuals:
	Observation	Weight	dry	Pred(dry)	Residual	Std. residual	Studentized residuals	Std. dev. on pred. (Mean)	Lower bound 95% (Mean)	Upper bound 95% (Mean)	Std. dev. on pred. (Observation)	Lower bound 95% (Observation)	Upper bound 95% (Observation)
	Obs1	1	0.02	0.0183333	0.00166667	0.726241	0.88946	0.00132497	0.0153811	0.0212856	0.00264995	0.0124289	0.0242378
	Obs2	1	0.02	0.0183333	0.00166667	0.726241	0.88946	0.00132497	0.0153811	0.0212856	0.00264995	0.0124289	0.0242378
	Obs3	1	0.015	0.0183333	-0.00333333	-1.45248	-1.77892	0.00132497	0.0153811	0.0212856	0.00264995	0.0124289	0.0242378
	Obs4	1	0.01	0.008	0.002	0.871489	1.06735	0.00132497	0.00504777	0.0109522	0.00264995	0.00209555	0.0139045
	Obs5	1	0.009	0.008	0.001	0.435745	0.533676	0.00132497	0.00504777	0.0109522	0.00264995	0.00209555	0.0139045
	Obs6	1	0.005	0.008	-0.003	-1.30723	-1.60103	0.00132497	0.00504777	0.0109522	0.00264995	0.00209555	0.0139045
	Obs7	1	0.017	0.02	-0.003	-1.30723	-1.60103	0.00132497	0.0170478	0.0229522	0.00264995	0.0140955	0.0259045
	Obs8	1	0.02	0.02	-3.46945e-18	-1.51179e-15	-1.85156e-15	0.00132497	0.0170478	0.0229522	0.00264995	0.0140955	0.0259045
	Obs9	1	0.023	0.02	0.003	1.30723	1.60103	0.00132497	0.0170478	0.0229522	0.00264995	0.0140955	0.0259045
	Obs10	1	0.025	0.025	0	0	0	0.00132497	0.0220478	0.0279522	0.00264995	0.0190955	0.0309045
	Obs11	1	0.026	0.025	0.001	0.435745	0.533676	0.00132497	0.0220478	0.0279522	0.00264995	0.0190955	0.0309045
	Obs12	1	0.024	0.025	-0.001	-0.435745	-0.533676	0.00132497	0.0220478	0.0279522	0.00264995	0.0190955	0.0309045
	Obs13	1	0.028	0.029	-0.001	-0.435745	-0.533676	0.00132497	0.0260478	0.0319522	0.00264995	0.0230955	0.0349045
	Obs14	1	0.03	0.029	0.001	0.435745	0.533676	0.00132497	0.0260478	0.0319522	0.00264995	0.0230955	0.0349045
	Obs15	1	0.029	0.029	3.46945e-18	1.51179e-15	1.85156e-15	0.00132497	0.0260478	0.0319522	0.00264995	0.0230955	0.0349045
	Means charts:
	treat / Tukey (HSD) / Analysis of the differences between the categories with a confidence interval of 95%:
	Contrast	Difference	Standardized difference	Critical value	Pr > Diff	Significant
	1:3 Fe vs Fe	0.021	11.2072	3.29116	< 0.0001	Yes
	1:3 Fe vs control	0.0106667	5.69254	3.29116	0.00145956	Yes
	1:3 Fe vs 1:1 Fe	0.009	4.80308	3.29116	0.00504536	Yes
	1:3 Fe vs 1:2 Fe	0.004	2.1347	3.29116	0.277973	No
	1:2 Fe vs Fe	0.017	9.07249	3.29116	< 0.0001	Yes
	1:2 Fe vs control	0.00666667	3.55784	3.29116	0.0330484	Yes
	1:2 Fe vs 1:1 Fe	0.005	2.66838	3.29116	0.12978	No
	1:1 Fe vs Fe	0.012	6.40411	3.29116	0.000582693	Yes
	1:1 Fe vs control	0.00166667	0.88946	3.29116	0.894472	No
	control vs Fe	0.0103333	5.51465	3.29116	0.00185554	Yes
	Tukey's d critical value:			4.65441
	Category	LS means	Groups
	1:3 Fe	0.029	A
	1:2 Fe	0.025	A	B
	1:1 Fe	0.02		B	C
	control	0.0183333			C
	Fe	0.008				D
	treat / Duncan / Analysis of the differences between the categories with a confidence interval of 95%:
	Contrast	Difference	Standardized difference	Critical value	Pr > Diff	alpha (Modified)	Significant
	1:3 Fe vs Fe	0.021	11.2072	2.42517	< 0.0001	0.185494	Yes
	1:3 Fe vs control	0.0106667	5.69254	2.38742	0.000964656	0.142625	Yes
	1:3 Fe vs 1:1 Fe	0.009	4.80308	2.32843	0.0018942	0.0975	Yes
	1:3 Fe vs 1:2 Fe	0.004	2.1347	2.22814	0.0585619	0.05	No
	1:2 Fe vs Fe	0.017	9.07249	2.38742	< 0.0001	0.142625	Yes
	1:2 Fe vs control	0.00666667	3.55784	2.32843	0.013138	0.0975	Yes
	1:2 Fe vs 1:1 Fe	0.005	2.66838	2.22814	0.023565	0.05	Yes
	1:1 Fe vs Fe	0.012	6.40411	2.32843	0.000216425	0.0975	Yes
	1:1 Fe vs control	0.00166667	0.88946	2.22814	0.394655	0.05	No
	control vs Fe	0.0103333	5.51465	2.22814	0.000265066	0.05	Yes
	Category	LS means	Groups
	1:3 Fe	0.029	A
	1:2 Fe	0.025	A
	1:1 Fe	0.02		B
	control	0.0183333		B
	Fe	0.008			C
	treat / Dunnett (two sided) / Analysis of the differences between the control category control and the other categories with a confidence interval of 95%:
	Category	Difference	Standardized difference	Critical value	Critical difference	Pr > Diff	Significant
	control vs 1:3 Fe	-0.0106667	-5.69254	2.89055	0.00541629	0.00069523	Yes
	control vs 1:2 Fe	-0.00666667	-3.55784	2.89055	0.00541629	0.016855	Yes
	control vs 1:1 Fe	-0.00166667	-0.88946	2.89055	0.00541629	0.786826	No
	control vs Fe	0.0103333	5.51465	2.89055	0.00541629	0.000885551	Yes

[truncated: 36 more sheets: phenolics, ANOVA4_HID, ANOVA3, flavonoids, ANOVA5_HID, ANOVA4, h2o2, ANOVA6_HID, ANOVA5, mda, Sheet2, ANOVA6, pal, Sheet3, ANOVA7_HID, ANOVA8_HID, ANOVA7, CHS, Sheet4, ANOVA9_HID …]
